# Supplementary material for: Challenges in Gene Therapy for Somatic Reverted Mosaicism in X-Linked Combined Immunodeficiency by CRISPR/Cas9 and Prime Editing
Source: Genes (Basel). 2022 Dec 13;13(12):2348. doi: 10.3390/genes13122348 (PMC9777626; doi:10.3390/genes13122348)
Supplement: Supplementary file 1 [file genes-13-02348-s001.zip]

Archive with 1 entries (1 files):
- genes-2027246-supplementary.pdf
